# Supplementary material for: Comprehensive analysis of phospholipids and glycolipids in the opportunistic pathogen Enterococcus faecalis
Source: PLoS One. 2017 Apr 19;12(4):e0175886. doi: 10.1371/journal.pone.0175886 (PMC5397010; doi:10.1371/journal.pone.0175886)
Supplement: S1 Table — (XLSX) [file pone.0175886.s002.xlsx]

## Sheet: Table S1
Table S1
HILIC column
Lipid	Ion	RT [min]	Sum Composition	Observed m/z	Theoretical m/z	Δppm	Acyl Groups
PG	[M-H-]	1.50 – 2.00	30:1	691.453	691.455	-2.6	14:0, 16:1
PG	[M-H-]	1.50 – 2.00	32:0	721.502	721.502	-0.14	16:0, 16:0
PG	[M-H-]	1.50 – 2.00	32:1	719.486	719.486	0	16:0, 16:1
PG	[M-H-]	1.50 – 2.00	32:2	717.47	717.471	-1.95	16:1, 16:1
PG	[M-H-]	1.50 – 2.00	33:0	735.508	735.518	-13.86	16:0, 17:0; 15:0, 18:0
PG	[M-H-]	1.50 – 2.00	33:1	733.502	733.502	-0.27	15:0, 18:1
PG	[M-H-]	1.50 – 2.00	33:2	731.487	731.486	0.96	15:0, 17:2
PG	[M-H-]	1.50 – 2.00	34:0	749.522	749.533	-14.14	16:0, 18:0
PG	[M-H-]	1.50 – 2.00	34:1	747.517	747.518	-0.94	16:0, 18:1
PG	[M-H-]	1.50 – 2.00	34:2	745.502	745.502	-0.4	16:1, 18:1
PG	[M-H-]	1.50 – 2.00	35:0	763.539	763.549	-13.36	16:0, 19:0
PG	[M-H-]	1.5 – 2.00	35:1	761.533	761.533	0	16:0, 19:1
PG	[M-H-]	1.50 – 2.00	35:2	759.517	759.518	-1.05	16:1, 19:1
PG	[M-H-]	1.50 – 2.00	36:1	775.549	775.549	0.64	18:0, 18:1
PG	[M-H-]	1.50 – 2.00	36:2	773.533	773.533	-0.26	18:1, 18:1
PG	[M-H-]	1.50 – 2.00	37:2	787.548	787.549	-0.63	18:1, 19:1
PG	[M-H-]	1.50 – 2.00	37:1	789.569	789.565	5.19	18:0, 19:1
PG	[M-H-]	1.50 – 2.00	38:2	801.565	801.565	-0.37	19:1, 19:1
Lys-PG	[M-H-]	7.50 – 9.00	34:1	875.615	875.613	1.71	16:0, 18:1
Lys-PG	[M-H-]	7.50 – 9.00	34:2	873.599	873.597	2.63	16:1, 18:1
Lys-PG	[M-H-]	7.50 – 9.00	36:2	901.627	901.628	-0.78	18:1, 18:1
GPDGDAG	[M-H-]	10.00 – 12.00	32:1	1043.59	1043.59	-1.25	16:0, 18:1
GPDGDAG	[M-H-]	10.00 – 12.00	34:1	1071.62	1071.62	-1.03	16:0, 16:0
GPDGDAG	[M-H-]	10.00 – 12.00	35:2	1097.64	1097.64	-1.82	18:1, 18:1
DGDAG	[M+HCOO-]	5.50 – 5.70	32:0	937.619	937.61	9.6	16:0, 16:0
DGDAG	[M+HCOO-]	5.50 – 5.70	34:0	965.645	965.641	4.14	16:0, 18:0
DGDAG	[M+HCOO-]	5.50 – 5.70	34:1	963.638	963.626	12.45	16:0, 18:1
DGDAG	[M+HCOO-]	5.50 – 5.70	36:1	991.661	991.657	4.03	18:0, 18:1
DGDAG	[M+HCOO-]	5.50 – 5.70	36:2	989.65	989.641	9.09	18:1, 18:1
