# Supplementary material for: Comprehensive analysis of phospholipids and glycolipids in the opportunistic pathogen Enterococcus faecalis
Source: PLoS One. 2017 Apr 19;12(4):e0175886. doi: 10.1371/journal.pone.0175886 (PMC5397010; doi:10.1371/journal.pone.0175886)
Supplement: S3 Table — (XLSX) [file pone.0175886.s004.xlsx]

## Sheet: Table S3
Table S3
HILIC column
Lipid Species	Molecular Ion	RT [min]	Sum Composition	Observed m/z	Theoretical m/z	Δppm
DAG	[M+NH4+]	7.50 – 9.00	34:1	612.555	612.556	-1.6325
DAG	[M+NH4+]	7.50 – 9.00	34:0	614.571	614.572	1.62715
DAG	[M+NH4+]	7.50 – 9.00	36:0	642.603	642.603	0
DAG	[M+NH4+]	7.50 – 9.00	38:0	670.634	670.634	0
TAG	[M+NH4+]	9.00 – 20.00	50:0	852.801	852.801	0
TAG	[M+NH4+]	9.00 – 20.00	54:3	902.81	902.817	7
TAG	[M+NH4+]	9.00 – 20.00	54:0	908.864	908.864	0
TAG	[M+NH4+]	9.00 – 20.00	58:5	954.852	954.848	4.18915
