# Supplementary material for: Comprehensive analysis of phospholipids and glycolipids in the opportunistic pathogen Enterococcus faecalis
Source: PLoS One. 2017 Apr 19;12(4):e0175886. doi: 10.1371/journal.pone.0175886 (PMC5397010; doi:10.1371/journal.pone.0175886)
Supplement: S4 Table — (XLSX) [file pone.0175886.s005.xlsx]

## Sheet: S4 Table
Table S4
Lipid species	m1	m3
PG 30:1	691.5	153
PG 32:2	717.5	153
PG 32:1	719.5	153
PG 32:0	721.5	153
PG 33:2	731.5	153
PG 33:1	733.5	153
PG 33:0	735.5	153
PG 34:2	745.5	153
PG 34:1	747.5	153
PG 34:0	749.5	153
PG 35:2	759.5	153
PG 35:1	761.5	153
PG 35:0	763.5	153
PG 36:2	773.5	153
PG 36:1	775.5	153
PG 37:2	787.5	153
PG 37:1	789.5	153
PG 38:2	801.5	153
LPG 34:2	873.6	145
LPG 34:1	875.6	145
LPG 36:2	901.6	145
